# Supplementary material for: Cytochrome C-like Domain Within the Human BK Channel
Source: Int J Mol Sci. 2025 Jul 22;26(15):7053. doi: 10.3390/ijms26157053 (PMC12346439; doi:10.3390/ijms26157053)
Supplement: Supplementary file 1 [file ijms-26-07053-s001.zip]

Archive with 1 entries (1 files):
- ijms-3474083-supplementary.pptx
